# Supplementary material for: Multiomics Topic Modeling for Breast Cancer Classification
Source: Cancers (Basel). 2022 Feb 23;14(5):1150. doi: 10.3390/cancers14051150 (PMC8909787; doi:10.3390/cancers14051150)
Supplement: Supplementary file 1 [file cancers-14-01150-s001.zip]

Archive with 1 entries (1 files):
- cancers-1614133-supplementary.pdf
